# Supplementary material for: Rapid activation of distinct members of multigene families in Plasmodium spp
Source: Commun Biol. 2020 Jul 3;3:351. doi: 10.1038/s42003-020-1081-3 (PMC7334209; doi:10.1038/s42003-020-1081-3)
Supplement: Supplementary file 3 — Supplementary Data 1 [file 42003_2020_1081_MOESM3_ESM.xlsx]

## Sheet: Fig 3d
Source data Figure 3d
Relative expression - 0421300.GFP
	Pf3D7_0115700_v	Pf3D7_0421300_v	Pf3D7_0533100_v	Pf3D7_0617400_v	Pf3D7_0632500_v	Pf3D7_0421500_r	Pf3D7_0532900_r	Pf3D7_1101100_r	Pf3D7_1149800_r	Pf3D7_1254800_r	Pf3D7_0115400_s	Pf3D7_0631900_s	Pf3D7_0700400_s	Pf3D7_1149900_s	Pf3D7_1479500_s
	0.0141633	10.0832	0.04484	0.039937	0.018089	0.466899	0.023906	0.006575	0.014963	0.006901	0.00356385	0.007331	0.000887	0.041727	0.002768
	0.00553689	1.20046	0.016583	0.043539	0.006126	0.586385	0.01932	0.005806	0.008604	0.003753	0.008479	0.009852	0.001285	0.046328	0.004594
	0.0243349	12.5969	0.196837	0.236036	0.038679	4.5036	0.072455	0.136695	0.11921	0.017216	0.0495215	0.054931	0.002051	0.069995	0.020839
Mean	0.01468	7.96	0.08609	0.1065	0.02096	1.852	0.03856	0.04969	0.04759	0.00929	0.02052	0.02404	0.001408	0.05268	0.0094
Std. Error of Mean	0.005433	3.457	0.05597	0.06477	0.009507	1.326	0.017	0.0435	0.03586	0.004066	0.01457	0.01546	0.0003416	0.008757	0.005744
Relative expression - 1149900.3HA
	Pf3D7_0115700_v	Pf3D7_0421300_v	Pf3D7_0533100_v	Pf3D7_0617400_v	Pf3D7_0632500_v	Pf3D7_0421500_r	Pf3D7_0532900_r	Pf3D7_1101100_r	Pf3D7_1149800_r	Pf3D7_1254800_r	Pf3D7_0115400_s	Pf3D7_0631900_s	Pf3D7_0700400_s	Pf3D7_1149900_s	Pf3D7_1479500_s
	0.00957937	0.212148	0.103948	0.797169	0.019604	0.068217	0.163216	0.002596	3.0787	0.009856	0.028276	0.022673	0.003214	1.8539	0.032561
	0.00733614	0.227179	0.073073	0.894485	0.015725	0.052113	0.130788	0.002259	2.29108	0.002867	0.018679	0.016005	0.002153	1.51736	0.020921
	0.0107348	0.139335	0.072295	0.493322	0.015908	0.049484	0.129033	0.002407	2.38316	0.003621	0.025185	0.021889	0.004313	1.67945	0.028766
Mean	0.009217	0.1929	0.08311	0.7283	0.01708	0.0566	0.141	0.002421	2.584	0.005448	0.02405	0.02019	0.003227	1.684	0.02742
Std. Error of Mean	0.0009977	0.02713	0.01042	0.1208	0.001264	0.005856	0.01111	9.752e-05	0.2486	0.002215	0.002828	0.002104	0.0006236	0.09717	0.003427
Relative expression - 1254800.GFP
	Pf3D7_0115700_v	Pf3D7_0421300_v	Pf3D7_0533100_v	Pf3D7_0617400_v	Pf3D7_0632500_v	Pf3D7_0421500_r	Pf3D7_0532900_r	Pf3D7_1101100_r	Pf3D7_1149800_r	Pf3D7_1254800_r	Pf3D7_0115400_s	Pf3D7_0631900_s	Pf3D7_0700400_s	Pf3D7_1149900_s	Pf3D7_1479500_s
	0.046338	0.035828	0.113972	0.049587	0.345622	0.029535	0.303267	0.01457	0.029618	0.447464	0.049725	0.051776	0.020078	0.057791	0.049064
	0.019558	0.012594	0.213173	0.023231	0.658548	0.03703	0.182767	0.013025	0.027128	0.190207	0.025765	0.026546	0.006582	0.034609	0.031877
	0.025658	0.01532	0.158521	0.025023	0.660066	0.023775	0.145066	0.011754	0.021274	0.136433	0.017243	0.015874	0.007052	0.017811	0.016179
Mean	0.03052	0.02125	0.1619	0.03261	0.5547	0.03011	0.2104	0.01312	0.02601	0.258	0.03091	0.0314	0.01124	0.03674	0.03237
Std. Deviation	0.01404	0.0127	0.04969	0.01473	0.1811	0.006646	0.08263	0.00141	0.004284	0.1662	0.01684	0.01844	0.00766	0.02007	0.01645
Std. Error of Mean	0.008104	0.007333	0.02869	0.008502	0.1046	0.003837	0.04771	0.0008142	0.002473	0.09598	0.009723	0.01064	0.004422	0.01159	0.009496

## Sheet: Fig 4
Source data Figure 3d
% Parasitemia Reduction
	3D7	RIFIN	PfEMP1	STEVOR
	66.8	44.42	44.94	55.81
	66.2	48.91	81.91	76.85
	49.74	32.44	51.46	42.54
	62.53	55.46	64.56	37.05
	64.17	14.4	29.72	32.89
Mean	61.89	39.13	54.52	49.03			Table Analyzed	NK-cell_killing assay	NK-cell_killing assay	NK-cell_killing assay
Std. Error of Mean	3.13	7.234	8.852	7.956
							Column B	RIFIN	PfEMP1	STEVOR
							vs.	vs.	vs.	vs.
							Column A	3D7	3D7	3D7
							Unpaired t test
							P value	0.0203	0.4551	0.171
							P value summary	*	ns	ns
							Significantly different? (P < 0.05)	Yes	No	No
							One- or two-tailed P value?	Two-tailed	Two-tailed	Two-tailed
							t, df	t=2.888 df=8	t=0.7850 df=8	t=1.504 df=8
							How big is the difference?
							Mean ± SEM of column A	61.89 ± 3.130 N=5	61.89 ± 3.130 N=5	61.89 ± 3.130 N=5
							Mean ± SEM of column B	39.13 ± 7.234 N=5	54.52 ± 8.852 N=5	49.03 ± 7.956 N=5
							Difference between means	-22.76 ± 7.882	-7.370 ± 9.389	-12.86 ± 8.550
							95% confidence interval	-40.94 to -4.586	-29.02 to 14.28	-32.58 to 6.856
							R square	0.5104	0.07151	0.2205

## Sheet: Fig 6b
Plate 1, 2, 3 (25/05, 09/06)
Sample Name	Target Name	Cт	Cт Mean	dCT(target-ref): col C	Average control dCT	ddCT=Exp-Control (avg. dCT)	2^-ddCT (Fold change)	Log2 Fold change	Avg. log2 Fold change	primer efficiency /RNA-seq log2FC	log2fold change of RNA seq	SD	SEM
YM-m1	HSP70	18.4626
YM-m1	HSP70	18.5948	18.5287
YM-m2	HSP70	18.51
YM-m2	HSP70	18.4318	18.4709
YM-m3	HSP70	18.4669								1
YM-m3	HSP70	18.3785	18.4227
1872sc1-m1	HSP70	17.3375
1872sc1-m1	HSP70	17.4425	17.39
1872sc1-m2	HSP70	18.1595
1872sc1-m2	HSP70	18.1104	18.1349
1872sc1-m3	HSP70	18.9913
1872sc1-m3	HSP70	18.9527	18.972
1872sc3-m1	HSP70	20.9581
1872sc3-m1	HSP70	20.8713	20.9147
1872sc3-m2	HSP70	19.262
1872sc3-m2	HSP70	19.2442	19.2531
1872sc3-m3	HSP70	19.5217
1872sc3-m3	HSP70	19.588	19.5548
YM-m1	PY17X_1100077	28.1412		9.67858
YM-m1	PY17X_1100077	27.9353	28.0383	9.34051	9.50955
YM-m2	PY17X_1100077	28.1097		9.59969
YM-m2	PY17X_1100077	27.681	27.8954	9.24924	9.42447	9.49031
YM-m3	PY17X_1100077	28.1232		9.65638						1
YM-m3	PY17X_1100077	27.796	27.9596	9.41746	9.53692
1872sc1-m1	PY17X_1100077	20.9927		3.65521
1872sc1-m1	PY17X_1100077	20.7564	20.8745	3.31389	3.48455	-6.00576	64.256	6.00576
1872sc1-m2	PY17X_1100077	21.7836		3.62415
1872sc1-m2	PY17X_1100077	21.4667	21.6251	3.35628	3.49021	-6.0001	64.0044	6.0001	5.7487		6.28305	0.440349	0.254235
1872sc1-m3	PY17X_1100077	23.3035		4.31226
1872sc1-m3	PY17X_1100077	23.1406	23.2221	4.18789	4.25007	-5.24024	37.798	5.24024
1872sc3-m1	PY17X_1100077	25.7263		4.7682
1872sc3-m1	PY17X_1100077	25.6186	25.6724	4.74725	4.75772	-4.73259	26.5859	4.73259
1872sc3-m2	PY17X_1100077	22.1881		2.92608
1872sc3-m2	PY17X_1100077	22.0654	22.1268	2.82117	2.87363	-6.61668	98.1342	6.61668	5.54195		6.43131	0.969677	0.559843
1872sc3-m3	PY17X_1100077	23.8901		4.36842
1872sc3-m3	PY17X_1100077	23.6471	23.7686	4.05906	4.21374	-5.27657	38.7621	5.27657
YM-m1	PY17X_0114700	29.9251		11.4625
YM-m1	PY17X_0114700	29.9414	29.9332	11.3466	11.4045
YM-m2	PY17X_0114700	29.8475		11.3375
YM-m2	PY17X_0114700	29.7366	29.7921	11.3048	11.3212	11.3548
YM-m3	PY17X_0114700	29.7174		11.2505						1
YM-m3	PY17X_0114700	29.8051	29.7612	11.4266	11.3386
1872sc1-m1	PY17X_0114700	21.6619		4.32442
1872sc1-m1	PY17X_0114700	21.6122	21.637	4.16973	4.24707	-7.10768	137.919	7.10768
1872sc1-m2	PY17X_0114700	22.2982		4.13869
1872sc1-m2	PY17X_0114700	22.2959	22.297	4.18551	4.1621	-7.19265	146.286	7.19265	7.40183		7.24527	0.43797	0.252862
1872sc1-m3	PY17X_0114700	22.4637		3.47244
1872sc1-m3	PY17X_0114700	22.3795	22.4216	3.42671	3.44958	-7.90517	239.714	7.90517
1872sc3-m1	PY17X_0114700	24.7789		3.82079
1872sc3-m1	PY17X_0114700	24.8433	24.8111	3.97202	3.8964	-7.45835	175.868	7.45835
1872sc3-m2	PY17X_0114700	22.0669		2.80486
1872sc3-m2	PY17X_0114700	22.088	22.0774	2.84374	2.8243	-8.53045	369.762	8.53045	7.7811		8.18451	0.65103	0.375873
1872sc3-m3	PY17X_0114700	23.5023		3.98066
1872sc3-m3	PY17X_0114700	23.6078	23.5551	4.01984	4.00025	-7.3545	163.654	7.3545
YM-m1	PY17X_1046201	25.45		6.98734
YM-m1	PY17X_1046201	25.467	25.4585	6.87222	6.92978
YM-m2	PY17X_1046201	25.4084		6.89841
YM-m2	PY17X_1046201	25.4748	25.4416	7.04303	6.97072	6.95593
YM-m3	PY17X_1046201	25.3603		6.89344						1
YM-m3	PY17X_1046201	25.4197	25.39	7.04114	6.96729
1872sc1-m1	PY17X_1046201	29.7771		12.4397
1872sc1-m1	PY17X_1046201	29.862	29.8196	12.4196	12.4296	5.4737	0.0225036	-5.4737
1872sc1-m2	PY17X_1046201	30.3487		12.1893
1872sc1-m2	PY17X_1046201	30.6045	30.4766	12.494	12.3417	5.38573	0.0239185	-5.38573	-5.33841		-4.87918	0.164146	0.0947695
1872sc1-m3	PY17X_1046201	30.9909		11.9996
1872sc1-m3	PY17X_1046201	31.1766	31.0837	12.2238	12.1117	5.1558	0.028051	-5.1558
1872sc3-m1	PY17X_1046201	34.4172		13.4591
1872sc3-m1	PY17X_1046201	34.1685	34.2929	13.2972	13.3781	6.42222	0.0116606	-6.42222
1872sc3-m2	PY17X_1046201	31.2911		12.0291
1872sc3-m2	PY17X_1046201	31.1185	31.2048	11.8743	11.9517	4.99575	0.0313422	-4.99575	-5.7464		-4.44457	0.716173	0.413483
1872sc3-m3	PY17X_1046201	32.4029		12.8813
1872sc3-m3	PY17X_1046201	32.2611	32.332	12.673	12.7772	5.82122	0.0176863	-5.82122
YM-m1	PY17X_1400400	23.1753		4.71271
YM-m1	PY17X_1400400	23.0916	23.1335	4.49688	4.60479
YM-m2	PY17X_1400400	22.9931		4.48304
YM-m2	PY17X_1400400	22.957	22.975	4.52522	4.50413	4.17186
YM-m3	PY17X_1400400	21.8728		3.40597						1
YM-m3	PY17X_1400400	21.7859	21.8293	3.40733	3.40665
1872sc1-m1	PY17X_1400400	21.561		4.22359
1872sc1-m1	PY17X_1400400	21.6496	21.6053	4.20713	4.21536	0.0435041	0.970295	-0.0435041
1872sc1-m2	PY17X_1400400	22.4572		4.29778
1872sc1-m2	PY17X_1400400	22.5973	22.5273	4.4869	4.39234	0.220483	0.858278	-0.220483	-0.0352955		0.160215	0.189425	0.109365
1872sc1-m3	PY17X_1400400	22.9653		3.97405
1872sc1-m3	PY17X_1400400	23.0062	22.9858	4.05346	4.01376	-0.158101	1.11582	0.158101
1872sc3-m1	PY17X_1400400	25.9523		4.99418
1872sc3-m1	PY17X_1400400	26.7673	26.3598	5.89593	5.44505	1.2732	0.413742	-1.2732
1872sc3-m2	PY17X_1400400	23.2019		3.93981
1872sc3-m2	PY17X_1400400	23.2577	23.2298	4.01345	3.97663	-0.195224	1.1449	0.195224	-0.336526		0.344115	0.813655	0.469764
1872sc3-m3	PY17X_1400400	23.6596		4.13795
1872sc3-m3	PY17X_1400400	23.657	23.6583	4.06898	4.10346	-0.0683934	1.04855	0.0683934
YM-m1	PY17x_0102100	18.5906		-7.26995
YM-m1	PY17x_0102100	18.6128	18.6017	-7.0014	-7.13568
YM-m2	PY17x_0102100	18.4301		-7.04721
YM-m2	PY17x_0102100	18.403	18.4165	-7.25054	-7.14888	-7.1312
YM-m3	PY17x_0102100	18.3932		-7.14378						1
YM-m3	PY17x_0102100	18.4702	18.4317	-7.07434	-7.10906
1872sc1-m1	PY17x_0102100	17.3209		-7.07609
1872sc1-m1	PY17x_0102100	17.3463	17.3336	-7.34625	-7.21117	-0.0799653	1.05699	0.0799653
1872sc1-m2	PY17x_0102100	18.0189		-7.53998
1872sc1-m2	PY17x_0102100	18.0702	18.0446	-7.26214	-7.40106	-0.269857	1.20569	0.269857	-0.0774132		0.0725092	0.447233	0.25821
1872sc1-m3	PY17x_0102100	19.0056		-6.3663
1872sc1-m3	PY17x_0102100	19.0746	19.0401	-6.73199	-6.54914	0.582062	0.668008	-0.582062
1872sc3-m1	PY17x_0102100	21.1746		-7.86212
1872sc3-m1	PY17x_0102100	21.217	21.1958	-7.75781	-7.80997	-0.678761	1.60076	0.678761
1872sc3-m2	PY17x_0102100	19.176		-6.39471
1872sc3-m2	PY17x_0102100	19.2644	19.2202	-6.35545	-6.37508	0.756124	0.592085	-0.756124	0.0790532		0.371502	0.745861	0.430623
1872sc3-m3	PY17x_0102100	19.7147		-7.51386
1872sc3-m3	PY17x_0102100	19.6946	19.7046	-7.37759	-7.44573	-0.314522	1.2436	0.314522
YM-m1	PY17X_0401000	31.4535		5.59296
YM-m1	PY17X_0401000	31.6226	31.5381	6.00844	5.8007
YM-m2	PY17X_0401000	31.4608		5.98351
YM-m2	PY17X_0401000	31.4835	31.4722	5.82998	5.90674	5.41476
YM-m3	PY17X_0401000	30.1826		4.64563						1
YM-m3	PY17X_0401000	29.9725	30.0776	4.42803	4.53683
1872sc1-m1	PY17X_0401000	23.4567		-0.940296
1872sc1-m1	PY17X_0401000	23.5466	23.5016	-1.14599	-1.04314	-6.4579	87.9066	6.4579
1872sc1-m2	PY17X_0401000	24.4074		-1.15149
1872sc1-m2	PY17X_0401000	24.3301	24.3688	-1.00226	-1.07688	-6.49164	89.9864	6.49164	7.00803		6.13667	0.923791	0.533351
1872sc1-m3	PY17X_0401000	22.9847		-2.38729
1872sc1-m3	PY17X_0401000	22.8743	22.9295	-2.9323	-2.65979	-8.07455	269.577	8.07455
1872sc3-m1	PY17X_0401000	26.6114		-2.42533
1872sc3-m1	PY17X_0401000	26.4243	26.5178	-2.55058	-2.48796	-7.90271	239.306	7.90271
1872sc3-m2	PY17X_0401000	23.2014		-2.36933
1872sc3-m2	PY17X_0401000	23.3544	23.2779	-2.26545	-2.31739	-7.73215	212.622	7.73215	7.86374		7.53787	0.117084	0.0675985
1872sc3-m3	PY17X_0401000	24.7892		-2.43932
1872sc3-m3	PY17X_0401000	24.4282	24.6087	-2.64392	-2.54162	-7.95638	248.375	7.95638
YM-m1	PY17X_1046301	25.8348		7.37219
YM-m1	PY17X_1046301	25.7806	25.8077	7.18581	7.279
YM-m2	PY17X_1046301	25.8496		7.33953
YM-m2	PY17X_1046301	25.7249	25.7872	7.29312	7.31632	7.17537
YM-m3	PY17X_1046301	25.4611		6.99427						1
YM-m3	PY17X_1046301	25.2458	25.3535	6.86729	6.93078
1872sc1-m1	PY17X_1046301	31.141		13.8035
1872sc1-m1	PY17X_1046301	30.9057	31.0234	13.4633	13.6334	6.45804	0.0113746	-6.45804
1872sc1-m2	PY17X_1046301	31.8085		13.6491
1872sc1-m2	PY17X_1046301	31.5706	31.6896	13.4602	13.5546	6.37925	0.0120131	-6.37925	-6.20957		-6.61546	0.364263	0.210308
1872sc1-m3	PY17X_1046301	31.9623		12.971
1872sc1-m3	PY17X_1046301	31.9153	31.9388	12.9626	12.9668	5.79142	0.0180555	-5.79142
1872sc3-m1	PY17X_1046301	36.24		15.2819
1872sc3-m1	PY17X_1046301	34.8775	35.5587	14.0062	14.644	7.46867	0.00564556	-7.46867
1872sc3-m2	PY17X_1046301	32.1392		12.8771
1872sc3-m2	PY17X_1046301	32.4578	32.2985	13.2136	13.0453	5.86997	0.0170987	-5.86997	-6.83209		-5.62482	0.847609	0.489367
1872sc3-m3	PY17X_1046301	33.8792		14.3575
1872sc3-m3	PY17X_1046301	33.8965	33.8878	14.3085	14.333	7.15762	0.0070039	-7.15762

## Sheet: Sup Fig 1d
Source data Supplementary Figure 1d
Percentage of positive cells
	0421400.GFP	1149900.3HA
	99.02	99.05
	100	100
	100	92
Mean	99.67	97.02
Std. Error of Mean	0.3267	2.523

## Sheet: Sup Fig 1e
Source data Supplementary Figure 1e
Percentage of mapped read ends
	Others	Targeted Locus
Pf3D7_0421300_Clone B5	6.9	93.1
Pf3D7_0421300_Clone C8	9.8	90.2
Pf3D7_1149900_Clone C5	15.8	84.2
Pf3D7_1149900_Clone G2	15.2	84.8
Pf3D7_1254800_Clone C3	11.6	88.4
Pf3D7_1254800_Clone C5	3.1	96.9

## Sheet: Sup Fig 2b
Source data Supplementary Figure 2b
Relative expression - additional 0421300.GFP genes
	Pf3D7_0421100	Pf3D7_0421200	Pf3D7_0421300	Pf3D7_0421500
	6.78726	0.222807	4.49116	2.3903
	4.82317	0.414801	2.93177	1.07545
Mean	5.805	0.3188	3.711	1.733

## Sheet: Sup Fig 3d
Source data Supplementary Figure 3d
Relative expression 1149900.3HA pool and clones
	1149900.3HA pool	1149900.3HA Clone C5	1149900.3HA Clone G2
Pf3D7_0101800	0.000515271	0.00354383	0.00290869
Pf3D7_0102100	0.00789359	0.00439543	0.00230622
Pf3D7_0114600	0.000406971	0.00250303	0.00323347
Pf3D7_0115400	0.00103411	0.130233	0.0835028
Pf3D7_0200400	0.000174278	0.00240998	0.00245258
Pf3D7_0200900	0.000130954	0.0163854	0.0103081
Pf3D7_0201300	0.000171496	0.00138827	0.00201507
Pf3D7_0221400	0.00038355	0.0113385	0.0128862
Pf3D7_0222800	0.000244256	0.00746934	0.00414273
Pf3D7_0300400	0.000227324	0.00594979	0.0116592
Pf3D7_0324600	0.00416464	0.0763626	0.0571726
Pf3D7_0400800	0.000168341	0.00491711	0.00340612
Pf3D7_0401500	0.00782834	0.0726597	0.0608832
Pf3D7_0402600	0.000412017	0.00911155	0.00811865
Pf3D7_0425500	0.00404384	0.0859226	0.106673
Pf3D7_0500600	0.000494846	0.000468263	0.000979827
Pf3D7_0617600	0.0314648	0.54318	0.256741
Pf3D7_0631900	0.00104087	0.0656535	0.0516154
Pf3D7_0732000	0.000180498	0.00906377	0.00553033
Pf3D7_0832900	0.000584919	0.0238634	0.0326192
Pf3D7_0832400	0.00102947	0.00659438	0.00713559
Pf3D7_0832000	0.00427725	1.80033	0.035396
Pf3D7_0832600	0.000541536	0.00528562	0.00342604
Pf3D7_0900900	0.000199414	0.00254349	0.00229795
Pf3D7_0700400	0.000660305	0.00313789	0.00194566
Pf3D7_0901600	0.0603965	0.0286716	0.01761
Pf3D7_1000800	0.00199732	0.0567098	0.0920284
Pf3D7_1040200	0.00811796	0.110478	16.8497
Pf3D7_1100700	0.000765539	0.0287444	0.125774
Pf3D7_1149900	1.00836	0.0204506	0.0161724
Pf3D7_1254100	0.000494523	0.0360135	0.0283081
Pf3D7_1254300	0.0160936	0.154932	0.132034
Pf3D7_1254600	0.000262166	0.0121288	0.0133356
Pf3D7_0700700	0.00103456	0.0526434	0.0704402
Pf3D7_1372500	0.0010586	0.010184	0.029797
Pf3D7_1372800	0.000363684	0.00308193	0.00520996
Pf3D7_1400700	0.000867466	0.0250858	0.0200686
Pf3D7_1479900	0.000877971	0.0261428	0.0292045
Pf3D7_1479500	0.000753411	0.0538583	0.0382625
Pf3D7_1300900	0.00391394	0.0836802	0.196666
Pf3D7_0115700_v	0.00921677	0.00428506	0.00625123
Pf3D7_0421300_v	0.192888	0.00684422	0.00556642
Pf3D7_0533100_v	0.0831053	0.115594	0.225185
Pf3D7_0617400_v	0.728326	8.60862	8.39817
Pf3D7_0632500_v	0.0170793	0.00397106	0.0115616
Pf3D7_0421500_r	0.0566048	0.0182852	0.0126804
Pf3D7_0532900_r	0.141012	0.42531	0.622594
Pf3D7_1101100_r	0.00242085	0.0123869	0.0345589
Pf3D7_1149800_r	2.58432	0.0330063	0.0273664
Pf3D7_1254800_r	0.00544822	0.0133726	0.0100709
